# Supplementary material for: Effect of Coffee Consumption on Non-Alcoholic Fatty Liver Disease Incidence, Prevalence and Risk of Significant Liver Fibrosis: Systematic Review with Meta-Analysis of Observational Studies
Source: Nutrients. 2021 Aug 30;13(9):3042. doi: 10.3390/nu13093042 (PMC8471033; doi:10.3390/nu13093042)
Supplement: Supplementary file 1 [file nutrients-13-03042-s001.zip]

Archive with 1 entries (1 files):
- nutrients-1309754-supplementary.pdf
